# Supplementary material for: On the use of in-silico simulations to support experimental design: A case study in microbial inactivation of foods
Source: PLoS One. 2019 Aug 27;14(8):e0220683. doi: 10.1371/journal.pone.0220683 (PMC6711534; doi:10.1371/journal.pone.0220683)
Supplement: S1 Code — (R) [file pone.0220683.s001.R]

## Load libraries

library(bioOED)
library(tidyverse)

## Input variables

min_points <- 3
max_points <- 20

temp_profile <- data.frame(time = c(0, 60),
                            temperature = c(30, 60)
)

# temp_profile <- data.frame(time = c(0, 30, 60),
#                             temperature = c(30, 60, 30)
# )

# temp_profile <- data.frame(time = c(0, 2),
#                            temperature = c(45, 65)
#                            )

# temp_profile <- data.frame(time = c(0, 1),
#                            temperature = c(45, 65)
# )


parms_fix <- c(temp_ref = 57.5, p = 1, N0 = 1e6)

model_parms <- c(delta_ref = 3.9,
                 z = 4.2
                 # p = 1,
                 # N0 = 1e6
)

## Calculate sensitivity functions

sens_functions <- sensitivity_inactivation("Mafart", model_parms,
                                           temp_profile, parms_fix
)

sensitivity_inactivation("Mafart", model_parms,
                         temp_profile, parms_fix,
                         varscale = NULL, parscale = NULL) %>%
    select(x, delta_ref, z) %>%
    gather(par, value, -x) %>%
    ggplot() +
        geom_line(aes(x = x, y = value, colour = par, linetype = par)) +
        ylab("Scaled local sensitivity (-)") +
        xlab("Time (min)") +
        theme(legend.position = "none")

# plot(sens_functions)

## Calculate OEDs

opts_global <- list(maxeval=500,  local_solver=0,
                    local_finish="DHC", local_iterprint=1)

my_OEDs <- min_points:max_points %>%
    map(~ inactivation_OED_penalty("Mafart", model_parms, temp_profile,
                                   parms_fix,
                                   ., 3/60, criteria = "D", n_times = 500,
                                   opts_global = opts_global)
        )

my_OEDs %>%
    imap_dfr(~ data_frame(n_points = .y, times = .x$optim_times)) %>%
    ggplot() +
        geom_point(aes(x = times, y = n_points)) +
        xlim(0, max(temp_profile$time))

## Calculate FIMs

library(cowplot)

OED_FIMs <- my_OEDs %>%
    map(~ .$optim_times) %>%
    map(~ calculate_FIM(sens_functions, .))

unif_FIMS <- min_points:max_points %>%
    map(~ seq(1e-5, max(temp_profile$time), length = .)) %>%
    map(~ calculate_FIM(sens_functions, .))

p <- data_frame(n_points = min_points:max_points,
           det_FIM_OED = map_dbl(OED_FIMs, det),
           det_FIM_unif = map_dbl(unif_FIMS, det)
           ) %>%
    gather(method, det_FIM, -n_points) %>%
    ggplot() +
        geom_point(aes(x = n_points, y = 1/det_FIM, colour = method)) +
        geom_hline(yintercept = 1/det(OED_FIMs[[1]]), linetype = 2, colour = "red", size = 1) +
        scale_y_log10(name = expression(det(FIM)^-1)) +
        theme(legend.position = "none") +
        xlab("Number of experimental points")
        # scale_y_log10(name = "1/det(FIM)")
p

my_OEDs %>%
    map(~ .$optim_times) 
