# Supplementary material for: On the use of in-silico simulations to support experimental design: A case study in microbial inactivation of foods
Source: PLoS One. 2019 Aug 27;14(8):e0220683. doi: 10.1371/journal.pone.0220683 (PMC6711534; doi:10.1371/journal.pone.0220683)
Supplement: S2 Code — (R) [file pone.0220683.s002.R]

## Load libraries

library(MASS)
library(tidyverse)
library(bioinactivation)
library(bioOED)
library(RColorBrewer)

source("functions_fitting.R")

## Pars simulations

simul_pars <- c(temp_ref = 57.5, p = 1, logN0 = 6,
                delta_ref = 3.9,
                z = 4.2
)

temp_profile <- data.frame(time = c(0, 60),
                           temperature = c(30, 60)
)

n_repetitions <- 3
experimental_sd <- .25
n_experiments <- 100

time_points <- list(
    # uniform_3 = seq(1e-5, 60, length = 3),
    # uniform_10 = seq(1e-5, 60, length = 10),
    # uniform_18 = seq(1e-5, 60, length = 18),
    # uniform_19 = seq(1e-5, 60, length = 19),
    uniform_10 = seq(1e-5, 60, length = 10),
    uniform_20 = seq(1e-5, 60, length = 20),
    # uniform_25 = seq(1e-5, 60, length = 25),
    # uniform_30 = seq(1e-5, 60, length = 30),
    OED_3 = c(1e-5, 56.34279, 56.39279, 60.00000),
    # OED_4 = c(1e-5, 56.25995, 56.30995, 59.95000, 60.00000),
    OED_10 = c(1e-5, 56.08865, 56.13865, 56.18865, 56.23865, 56.28866, 56.34279, 56.39279, 59.90000, 59.95000, 60.00000)
    # OED_20 = c(1e-5, 55.74435, 55.79474, 55.84494, 55.89582, 55.94610, 55.99646, 56.04655, 56.09754, 56.14764, 56.19773, 56.24793, 56.29795, 59.64862, 59.69867, 59.74870, 59.79908, 59.84930, 59.89977, 59.94984, 60.00000)
)

## Pars for model fitting

model <- "Mafart"

known <- c(temp_ref = 57.5, p = 1, logN0 = 6)

upper <- c(delta_ref = 10, z = 8)
lower <- c(delta_ref = 3, z = 2)

## Set the seed

set.seed(134124)

# Nominal simulations

ideal_response <- predict_inactivation(model, seq(0, 60, length = 500),
                                       simul_pars, temp_profile) %>%
    .$simulation %>%
    select(time, logN)

nominal_simulations <- time_points %>%
    imap_dfr(~ data_frame(design = .y, time = .x)) %>%
    mutate(logN = approx(ideal_response, xout = time)$y)

## Simulate experiments

n_errors <- nrow(nominal_simulations) * n_repetitions * n_experiments  # = n_points * n_designs * n_exp * n_rep

error_matrix <- matrix(rnorm(n_errors, 0, experimental_sd), ncol = 1) %>%
    as.data.frame()

my_simulations <- cbind(error_matrix, nominal_simulations) %>%
    mutate(logN_simulated = logN + V1) %>% 
    select(-V1) %>%
    arrange(design, time) %>% 
    mutate(experiment = rep(1:n_experiments, nrow(.)/n_experiments)) %>%
    arrange(experiment)

## Plot of the experiments

# time_points_frame <- as.data.frame(time_points) %>%
#     gather(design, time)

my_simulations %>%
    filter(experiment == 1) %>%
    ggplot(aes(x = time)) +
    geom_line(aes(y = logN)) +
    geom_point(aes(y = logN_simulated, colour = design, shape = design), size = 2) +
    cowplot::theme_cowplot() +
    xlab("Time (min)") + ylab("Microbial density (log CFU/ml)") +
    labs(colour = "Experiment design", shape = "Experiment design")

## Model fittings

fitting_function <- function(exp_data, temp_profile, model,
                             known, lower, upper) {
    
    starting <- c(delta_ref = runif(1, lower["delta_ref"], upper["delta_ref"]),
                  z = runif(1, lower["z"], upper["z"]))
    
    min_time <- min(exp_data$time)
    
    logN0 <- exp_data %>%
        filter(time == min(time)) %>%
        .$logN_simulated %>%
        mean()
    
    known["logN0"] <- logN0
    
    exp_data %>%
        select(-logN) %>%
        mutate(N = 10^logN_simulated) %>%
        fit_dynamic_inactivation(., model,
                                 temp_profile, starting, upper, lower,
                                 known)
}

my_fittings <- my_simulations %>%
    mutate(experiment_design = paste(design, experiment, sep = "-")) %>%
    split(.$experiment_design) %>%
    map(~ fitting_function(., temp_profile, model,
                           known, lower, upper)) %>%
    map(summary) %>%
    map(~.$par) %>%
    map(as.data.frame) %>%
    map(~ rownames_to_column(., "parameter")) %>%
    imap_dfr(~ mutate(.x, design_experiment = .y)) %>%
    separate(design_experiment, c("design", "experiment"), "-")

my_fittings %>%
    group_by(design, parameter) %>%
    summarize(n())

## Plot of the fittings

data_frame(parameter = names(simul_pars), value = simul_pars) %>%
    filter(parameter %in% unique(my_fittings$parameter)) %>%
    ggplot(.) +
    geom_boxplot(aes(x = design, y = Estimate, fill = design), data = my_fittings) +
    facet_wrap("parameter", scales = "free") +
    geom_hline(aes(yintercept = value), linetype = 2, colour = "red")


my_fittings %>%
    group_by(parameter, design) %>%
    summarize(IQR(Estimate), median(Estimate))

## Calculate confidence intervals

t_stat <- data_frame(design = names(time_points),
                     t_value = qt(0.975, map_dbl(time_points, length)*n_repetitions - length(upper))
)
my_fittings <- full_join(my_fittings, t_stat) %>%
    mutate(lower_CI = Estimate - t_value * `Std. Error`,
           upper_CI = Estimate + t_value * `Std. Error`) %>%
    left_join(., data_frame(parameter = names(simul_pars), simul_value = simul_pars)) %>%
    mutate(above_lower = simul_value >= lower_CI,
           below_upper = simul_value <= upper_CI,
           within = above_lower & below_upper)

## Number with std < 1%

my_fittings %>%
    mutate(rel_error = `Std. Error`/Estimate) %>%
    mutate(good = rel_error < 0.1) %>%
    group_by(design, parameter) %>%
    summarize(mean(good))

## Output confidence intervals

my_fittings %>%
    group_by(parameter, design) %>%
    summarize(mean(within), mean(above_lower), mean(below_upper))

my_fittings %>%
    group_by(parameter, design) %>%
    summarize(mean(`Std. Error`))

my_fittings %>%
    filter(lower_CI < 0) %>%
    group_by(design, parameter) %>%
    summarize(n_spurious = n()) %>% 
    arrange(desc(n_spurious))

my_fittings %>%
    group_by(design, parameter) %>%
    summarize(m_std = mean(`Std. Error`)) %>%
    ggplot() +
    geom_bar(aes(x = design, y = m_std), stat = "identity", position = "dodge") +
    facet_wrap("parameter", scales = "free") +
    # scale_y_log10() +
    coord_flip()

p1 <- my_fittings %>%
    group_by(design, parameter) %>%
    summarize(m_std = mean(`Std. Error`)) %>%
    ungroup() %>%
    mutate(parameter = ifelse(parameter == "z", "z-value", "D-value at ref. temperature")) %>%
    mutate(design = factor(design, levels = c("uniform_10", "uniform_20", "OED_3", "OED_10"))) %>%
    ggplot() +
    geom_bar(aes(x = design, y = m_std), stat = "identity", position = "dodge") +
    facet_wrap("parameter", scales = "free") +
    # scale_y_log10() +
    # coord_flip() +
    scale_x_discrete(name = "",
                     labels = c("unif, n = 10", "unif, n = 20", "OED, n = 3", "OED, n = 10")) +
    ylab("Mean standard deviation of 100 simulations") +
    theme_bw() +
    theme(axis.text.x = element_text(angle = 45, hjust = 1))


my_fittings %>%
    group_by(design, parameter) %>%
    summarize(m_std = mean(`Std. Error`)) %>%
    ungroup() %>%
    mutate(parameter = ifelse(parameter == "z", "z-value", "D-value at ref. temperature")) %>%
    mutate(design = factor(design, levels = c("uniform_10", "uniform_20", "OED_3", "OED_10"))) %>%
    print()
